# Supplementary material for: Classifying cancer genome aberrations by their mutually exclusive effects on transcription
Source: BMC Med Genomics. 2017 Dec 21;10(Suppl 4):66. doi: 10.1186/s12920-017-0303-0 (PMC5763295; doi:10.1186/s12920-017-0303-0)
Supplement: Supplementary file 2 — Correlation coefficients and measures of significance for each gene pair in our analysis of bladder carcinoma. (TSV 2 kb) [file 12920_2017_303_MOESM2_ESM.tsv]

Iteration	Gene1	Gene2	Correlation	pval	adjusted_p
1	FGFR1	FGFR3	-0.761638777614077	1.12626450399341e-13	6.75758702396046e-13
2	FGFR1	FGFR3	-0.701850191435067	5.19705322235952e-11	3.118231933415712e-10
3	FGFR1	FGFR3	-0.814019042846404	9.61079461507033e-17	5.766476769042198e-16
4	FGFR1	FGFR3	-0.859551500968715	2.52461442044958e-20	1.514768652269748e-19
5	FGFR1	FGFR3	-0.837286261742163	1.95321371681754e-18	1.171928230090524e-17
6	FGFR1	FGFR3	-0.832245941900348	4.77579382948669e-18	2.865476297692014e-17
7	FGFR1	FGFR3	-0.923545133942539	2.45928272515724e-28	1.475569635094344e-27
8	FGFR1	FGFR3	-0.895047810124499	3.97431234643605e-24	2.3845874078616296e-23
9	FGFR1	FGFR3	-0.859440895984933	2.58441448741761e-20	1.550648692450566e-19
10	FGFR1	FGFR3	-0.842594815842804	7.36630741607573e-19	4.419784449645438e-18
1	FGFR1	PTEN	-0.0885620028751243	0.479488480705072	1
2	FGFR1	PTEN	0.0957034721009632	0.444628721597601	1
3	FGFR1	PTEN	0.304853093315016	0.0128149300155282	0.07688958009316921
4	FGFR1	PTEN	0.294760030501641	0.0162820937943827	0.0976925627662962
5	FGFR1	PTEN	0.355264394390462	0.00342058490850216	0.020523509451012962
6	FGFR1	PTEN	0.156743608632604	0.208809274870368	1
7	FGFR1	PTEN	0.382721721041347	0.00151639821687019	0.00909838930122114
8	FGFR1	PTEN	0.14881667017528	0.233046978821271	1
9	FGFR1	PTEN	0.240267265871022	0.0519902965824664	0.3119417794947984
10	FGFR1	PTEN	0.309431599147939	0.0114654460416053	0.0687926762496318
1	FGFR3	PTEN	-0.487371444789073	3.32147902492144e-5	1.992887414952864e-4
2	FGFR3	PTEN	-0.724554461687171	6.11109458468741e-12	3.666656750812446e-11
3	FGFR3	PTEN	-0.736264543449955	1.86133624300548e-12	1.116801745803288e-11
4	FGFR3	PTEN	-0.667929886429044	8.98747936960234e-10	5.392487621761404e-9
5	FGFR3	PTEN	-0.770594318107168	3.84660743378606e-14	2.307964460271636e-13
6	FGFR3	PTEN	-0.618375999150014	3.15298845651269e-8	1.8917930739076137e-7
7	FGFR3	PTEN	-0.653011369295186	2.80992982628298e-9	1.685957895769788e-8
8	FGFR3	PTEN	-0.488198266276207	3.20599224769087e-5	1.923595348614522e-4
9	FGFR3	PTEN	-0.637035571958674	8.89885822040406e-9	5.3393149322424354e-8
10	FGFR3	PTEN	-0.661885674300332	1.43736021303002e-9	8.62416127818012e-9
