# Supplementary material for: Classifying cancer genome aberrations by their mutually exclusive effects on transcription
Source: BMC Med Genomics. 2017 Dec 21;10(Suppl 4):66. doi: 10.1186/s12920-017-0303-0 (PMC5763295; doi:10.1186/s12920-017-0303-0)
Supplement: Supplementary file 3 — Correlation coefficients and measures of significance for each gene pair in our analysis of breast carcinoma. (TSV 13 kb) [file 12920_2017_303_MOESM3_ESM.tsv]

Iteration	Gene1	Gene2	Correlation	pval	adjusted_p
1	AKT1	BIRC5	-0.327759129258188	0.00361578048235053	0.15186278025872227
2	AKT1	BIRC5	0.456960834600639	2.94630002803894e-5	0.0012374460117763547
3	AKT1	BIRC5	-0.0642843525891316	0.578592773644934	1
4	AKT1	BIRC5	0.0663050632843396	0.566685929898928	1
5	AKT1	BIRC5	1.84119678940973e-4	0.998731988718192	1
6	AKT1	BIRC5	-0.357650508613233	0.00140622844627838	0.05906159474369196
7	AKT1	BIRC5	0.1090708270266	0.345037265816293	1
8	AKT1	BIRC5	-0.238256519156492	0.0369199742232716	1
9	AKT1	BIRC5	0.0250289275953422	0.828933608213397	1
10	AKT1	BIRC5	-0.248663611572417	0.029205516174793	1
1	AKT1	ERBB2	0.213222145098885	0.0626190424858845	1
2	AKT1	ERBB2	0.0267605185602625	0.817296853500359	1
3	AKT1	ERBB2	0.100097969743369	0.386398239299671	1
4	AKT1	ERBB2	-0.0749498602679364	0.517090253931334	1
5	AKT1	ERBB2	-0.354613240542162	0.00155439295473728	0.06528450409896576
6	AKT1	ERBB2	-0.0955988255406896	0.408207642384077	1
7	AKT1	ERBB2	-0.0181742866172313	0.875336938123667	1
8	AKT1	ERBB2	-0.0513520286835078	0.657379043285278	1
9	AKT1	ERBB2	-0.0776801357142915	0.501897600446489	1
10	AKT1	ERBB2	-0.117760377031919	0.307730514670786	1
1	AKT1	FGFR1	-0.279481795206862	0.013832029348613	0.580945232641746
2	AKT1	FGFR1	0.381479025512233	6.19027265071073e-4	0.02599914513298507
3	AKT1	FGFR1	0.0550336279112958	0.634516237442973	1
4	AKT1	FGFR1	-0.640755651051955	3.46560533650253e-10	1.4555542413310626e-8
5	AKT1	FGFR1	-0.554985699374724	1.62392329777536e-7	6.8204778506565124e-6
6	AKT1	FGFR1	-0.326569927786549	0.00374721888522942	0.15738319317963564
7	AKT1	FGFR1	-0.141982735410877	0.218036314196389	1
8	AKT1	FGFR1	-0.100049337498394	0.386630190194743	1
9	AKT1	FGFR1	-0.113363358449351	0.326268444808878	1
10	AKT1	FGFR1	-0.171353800231212	0.136204595121653	1
1	AKT1	PIK3CA	0.205738458204312	0.0726417025384478	1
2	AKT1	PIK3CA	-0.397618408223094	3.42464244358551e-4	0.014383498263059142
3	AKT1	PIK3CA	0.270046216956085	0.0175395640692018	0.7366616909064756
4	AKT1	PIK3CA	0.0373829323396439	0.74686086887344	1
5	AKT1	PIK3CA	0.577440526388473	3.84456048370392e-8	1.6147154031556464e-6
6	AKT1	PIK3CA	0.348701427269165	0.00188378858449449	0.07911912054876859
7	AKT1	PIK3CA	-0.0542855828064275	0.639134935458684	1
8	AKT1	PIK3CA	0.28485275451063	0.0120409383390393	0.5057194102396506
9	AKT1	PIK3CA	0.0705258868889188	0.542193412092769	1
10	AKT1	PIK3CA	0.50322504343494	3.09227119055872e-6	1.2987539000346626e-4
1	AKT1	PTEN	0.10160196213247	0.379266116684048	1
2	AKT1	PTEN	-0.246837359901923	0.0304513884863454	1
3	AKT1	PTEN	-0.0304512465157876	0.792628428594779	1
4	AKT1	PTEN	0.463264206779739	2.20845065526382e-5	9.275492752108044e-4
5	AKT1	PTEN	0.424764622490676	1.17948922853614e-4	0.004953854759851788
6	AKT1	PTEN	0.327378175518696	0.00365743165819246	0.1536121296440833
7	AKT1	PTEN	0.19080556586109	0.0964654604858192	1
8	AKT1	PTEN	-0.083957520927789	0.46786495471764	1
9	AKT1	PTEN	0.127459102900315	0.269303447164682	1
10	AKT1	PTEN	0.272652564005703	0.0164387207926694	0.6904262732921148
1	AKT1	TP53	-0.109622469137405	0.34258818119650303	1
2	AKT1	TP53	-0.570711786881566	5.98760532926321e-8	2.514794238290548e-6
3	AKT1	TP53	-0.35998765016563	0.00130103758857668	0.054643578720220555
4	AKT1	TP53	-0.419095840877054	1.48469434697107e-4	0.006235716257278494
5	AKT1	TP53	-0.64431630648431	2.57390034689497e-10	1.0810381456958874e-8
6	AKT1	TP53	-0.524256728286232	9.90294422723824e-7	4.159236575440061e-5
7	AKT1	TP53	-0.3029691387378	0.0073992156806543	0.3107670585874806
8	AKT1	TP53	-0.276394539785201	0.0149624433040619	0.6284226187705998
9	AKT1	TP53	-0.437367670374338	6.96719427530052e-5	0.002926221595626218
10	AKT1	TP53	-0.528376588765689	7.85148270230216e-7	3.297622734966907e-5
1	BIRC5	ERBB2	-0.228032690978874	0.0460851203343305	1
2	BIRC5	ERBB2	-0.00598514974604566	0.958798895460672	1
3	BIRC5	ERBB2	-0.301301866601908	0.00774807494575543	0.3254191477217281
4	BIRC5	ERBB2	-0.263335068219013	0.0206697008970979	0.8681274376781117
5	BIRC5	ERBB2	-0.165808492599708	0.149538823552952	1
6	BIRC5	ERBB2	0.0630013951076836	0.58621176093671	1
7	BIRC5	ERBB2	-0.211171753535714	0.0652465222908797	1
8	BIRC5	ERBB2	-0.488504651656062	6.56634901348775e-6	2.757866585664855e-4
9	BIRC5	ERBB2	0.0823345382386287	0.476541909829416	1
10	BIRC5	ERBB2	-0.65151674624311	1.39355734798046e-10	5.852940861517932e-9
1	BIRC5	FGFR1	0.342679456004669	0.00228264741635893	0.09587119148707506
2	BIRC5	FGFR1	0.533366203766264	5.90281878674753e-7	2.4791838904339625e-5
3	BIRC5	FGFR1	0.480316360363574	9.83550627318868e-6	4.1309126347392457e-4
4	BIRC5	FGFR1	-0.00116403728327044	0.991983536511363	1
5	BIRC5	FGFR1	0.249072783767099	0.0289323507781244	1
6	BIRC5	FGFR1	0.573197192040533	5.08962141696359e-8	2.1376409951247076e-6
7	BIRC5	FGFR1	0.234214332675871	0.0403431395173786	1
8	BIRC5	FGFR1	0.26458055142028	0.0200551491838248	0.8423162657206417
9	BIRC5	FGFR1	0.210504862269487	0.0661200625586786	1
10	BIRC5	FGFR1	0.812056178634139	3.22105374494536e-19	1.3528425728770512e-17
1	BIRC5	PIK3CA	-0.270085133244588	0.0175226725677192	0.7359522478442064
2	BIRC5	PIK3CA	-0.618916450790313	1.98080043139872e-9	8.319361811874624e-8
3	BIRC5	PIK3CA	-0.639806720204527	3.74908914133248e-10	1.5746174393596418e-8
4	BIRC5	PIK3CA	-0.560543722601981	1.14809723379244e-7	4.822008381928248e-6
5	BIRC5	PIK3CA	-0.306008772854682	0.00679859470033032	0.2855409774138734
6	BIRC5	PIK3CA	-0.353750666636308	0.00159896499035101	0.06715652959474241
7	BIRC5	PIK3CA	-0.427429322813938	1.05705948924427e-4	0.0044396498548259335
8	BIRC5	PIK3CA	-0.475090571608517	1.26605211322735e-5	5.31741887555487e-4
9	BIRC5	PIK3CA	-0.676886362997278	1.39867814525441e-11	5.874448210068523e-10
10	BIRC5	PIK3CA	-0.498527245993027	3.94732691718764e-6	1.657877305218809e-4
1	BIRC5	PTEN	-0.446044821003919	4.79001580666753e-5	0.0020118066388003625
2	BIRC5	PTEN	-0.506126903546572	2.65456912794069e-6	1.1149190337350898e-4
3	BIRC5	PTEN	-0.42526181612919	1.1556958571061e-4	0.0048539225998456195
4	BIRC5	PTEN	-0.456695814175503	2.98185619671669e-5	0.0012523796026210098
5	BIRC5	PTEN	-0.450542156729351	3.92871876708376e-5	0.0016500618821751792
6	BIRC5	PTEN	-0.540937907415424	3.794999500394e-7	1.59389979016548e-5
7	BIRC5	PTEN	-0.359933986962761	0.0013033707923059	0.0547415732768478
8	BIRC5	PTEN	-0.177545331437684	0.122401335976014	1
9	BIRC5	PTEN	-0.647152422479741	2.02525249419161e-10	8.506060475604763e-9
10	BIRC5	PTEN	-0.309834525512451	0.00610392608401993	0.25636489552883707
1	BIRC5	TP53	-0.0233870070592293	0.840001873320475	1
2	BIRC5	TP53	-0.364855096852057	0.00110446421396404	0.046387496986489675
3	BIRC5	TP53	0.115983486215492	0.315138014094261	1
4	BIRC5	TP53	-0.19155287275762	0.095143261527453	1
5	BIRC5	TP53	0.107978906040567	0.349917151304556	1
6	BIRC5	TP53	0.055568709834963	0.631220969998399	1
7	BIRC5	TP53	-0.197402939059296	0.0852782726596461	1
8	BIRC5	TP53	0.131957000630165	0.252628021524591	1
9	BIRC5	TP53	0.249829045496134	0.0284331375010353	1
10	BIRC5	TP53	0.0880138373938232	0.446558622183302	1
1	ERBB2	FGFR1	0.215856192976526	0.059370143741354	1
2	ERBB2	FGFR1	-0.0800073756479605	0.489132834130779	1
3	ERBB2	FGFR1	-0.131184408522159	0.255440980686811	1
4	ERBB2	FGFR1	0.0500815636875375	0.665343529279708	1
5	ERBB2	FGFR1	-0.00467526318914347	0.967810541784601	1
6	ERBB2	FGFR1	0.143271432440952	0.213844654766206	1
7	ERBB2	FGFR1	-0.126104682836927	0.27446655826154	1
8	ERBB2	FGFR1	-0.418034052107051	1.54939035957879e-4	0.006507439510230918
9	ERBB2	FGFR1	-0.12202890061629	0.290401115294139	1
10	ERBB2	FGFR1	-0.61844493213814	2.05374060970607e-9	8.625710560765494e-8
1	ERBB2	PIK3CA	-0.373170540852684	8.29921974931638e-4	0.0348567229471288
2	ERBB2	PIK3CA	-0.0919806448562119	0.426256504853359	1
3	ERBB2	PIK3CA	0.101624146065529	0.379161515134669	1
4	ERBB2	PIK3CA	0.197307414634962	0.0854325781326352	1
5	ERBB2	PIK3CA	-0.439067535029729	6.47927614276686e-5	0.002721295979962081
6	ERBB2	PIK3CA	-0.677282745165482	1.34689865762085e-11	5.65697436200757e-10
7	ERBB2	PIK3CA	5.85218311215275e-4	0.995969683201596	1
8	ERBB2	PIK3CA	0.132830581248598	0.249472936073727	1
9	ERBB2	PIK3CA	-0.38427332094743	5.59924143528817e-4	0.023516814028210316
10	ERBB2	PIK3CA	0.0365670857066701	0.752205826321585	1
1	ERBB2	PTEN	-0.384546604273777	5.54429463194366e-4	0.02328603745416337
2	ERBB2	PTEN	0.0280458078725069	0.808684658825843	1
3	ERBB2	PTEN	0.20502232558478	0.0736646707727631	1
4	ERBB2	PTEN	-0.0135253312646246	0.907059459295678	1
5	ERBB2	PTEN	-0.398295724768274	3.33839405083152e-4	0.014021255013492386
6	ERBB2	PTEN	-0.471549955932269	1.49876237425734e-5	6.294801971880828e-4
7	ERBB2	PTEN	-0.315554124009762	0.00518209083718977	0.21764781516197035
8	ERBB2	PTEN	-0.164791889951648	0.152085727274896	1
9	ERBB2	PTEN	-0.215759447771446	0.0594869978835967	1
10	ERBB2	PTEN	-0.105012654955983	0.363388817645761	1
1	ERBB2	TP53	0.267774475619094	0.0185501490197015	0.779106258827463
2	ERBB2	TP53	0.0966207785490366	0.403191740983462	1
3	ERBB2	TP53	-0.109245521420246	0.34426050716599	1
4	ERBB2	TP53	-0.0762786538132751	0.509667133664949	1
5	ERBB2	TP53	0.490041753825146	6.07964642541256e-6	2.553451498673275e-4
6	ERBB2	TP53	0.442809599106148	5.51469851234088e-5	0.0023161733751831696
7	ERBB2	TP53	0.395304950139296	3.7348652749796e-4	0.01568643415491432
8	ERBB2	TP53	0.281715976940229	0.0130607670666045	0.5485522167973891
9	ERBB2	TP53	0.345908924230506	0.00206020884731546	0.08652877158724932
10	ERBB2	TP53	0.380851563596414	6.33057302519149e-4	0.026588406705804257
1	FGFR1	PIK3CA	-0.43966049995254	6.31666696907523e-5	0.0026530001270115965
2	FGFR1	PIK3CA	-0.605210908535156	5.53256147672841e-9	2.323675820225932e-7
3	FGFR1	PIK3CA	-0.0591797286129336	0.609172790814762	1
4	FGFR1	PIK3CA	-0.298161246147635	0.00844460451005043	0.35467338942211807
5	FGFR1	PIK3CA	-0.489593677156578	6.21791339492178e-6	2.6115236258671473e-4
6	FGFR1	PIK3CA	-0.455902949097476	3.09062988850402e-5	0.0012980645531716882
7	FGFR1	PIK3CA	-0.749539776462853	4.42810756337454e-15	1.859805176617307e-13
8	FGFR1	PIK3CA	-0.128845133577127	0.264087871199237	1
9	FGFR1	PIK3CA	-0.252243840976132	0.0268875161677891	1
10	FGFR1	PIK3CA	-0.401676639387951	2.93689465341719e-4	0.0123349575443522
1	FGFR1	PTEN	-0.684007416020031	7.03857412257921e-12	2.956201131483268e-10
2	FGFR1	PTEN	-0.795054861991161	5.93834954164497e-18	2.4941068074908873e-16
3	FGFR1	PTEN	-0.506446544255455	2.61009074349847e-6	1.0962381122693574e-4
4	FGFR1	PTEN	-0.652867978340865	1.23972086078638e-10	5.206827615302796e-9
5	FGFR1	PTEN	-0.409049965235601	2.21033553886937e-4	0.009283409263251354
6	FGFR1	PTEN	-0.685657173548901	5.98672830549672e-12	2.5144258883086227e-10
7	FGFR1	PTEN	-0.511148079107176	2.03166899346068e-6	8.533009772534856e-5
8	FGFR1	PTEN	-0.158456872575773	0.168690357658043	1
9	FGFR1	PTEN	-0.399809317581661	3.15280535879645e-4	0.01324178250694509
10	FGFR1	PTEN	-0.389155892872603	4.68867563051186e-4	0.019692437648149812
1	FGFR1	TP53	0.118092634039736	0.306358037398718	1
2	FGFR1	TP53	-0.165120424198764	0.151259133286312	1
3	FGFR1	TP53	-0.0679893214138692	0.556850438163822	1
4	FGFR1	TP53	0.214277265596127	0.0613007482982558	1
5	FGFR1	TP53	0.366588641144701	0.00104123223983838	0.04373175407321196
6	FGFR1	TP53	0.246192197801952	0.0309020788356217	1
7	FGFR1	TP53	0.238988790030188	0.0363265439466717	1
8	FGFR1	TP53	-0.0410991354640171	0.722668522313462	1
9	FGFR1	TP53	-0.156646392561852	0.173672018689888	1
10	FGFR1	TP53	0.00966059682633022	0.933544011407423	1
1	PIK3CA	PTEN	0.635467753654299	5.35266709720641e-10	2.2481201808266922e-8
2	PIK3CA	PTEN	0.612373032118108	3.25444232779157e-9	1.3668657776724595e-7
3	PIK3CA	PTEN	0.20949895135922	0.0674555117093396	1
4	PIK3CA	PTEN	0.405917491531999	2.49600144173434e-4	0.010483206055284227
5	PIK3CA	PTEN	0.666745576138052	3.60088245366485e-11	1.512370630539237e-9
6	PIK3CA	PTEN	0.61374471578421	2.93549805169299e-9	1.232909181711056e-7
7	PIK3CA	PTEN	0.593678702839531	1.2653996785625e-8	5.3146786499625e-7
8	PIK3CA	PTEN	-0.0793790643328466	0.49256210686448	1
9	PIK3CA	PTEN	0.728681711838707	5.82575839482505e-14	2.446818525826521e-12
10	PIK3CA	PTEN	0.49377091556971	5.0357101438943e-6	2.114998260435606e-4
1	PIK3CA	TP53	-0.684106368032255	6.97077949834017e-12	2.927727389302871e-10
2	PIK3CA	TP53	0.187769997954413	0.101984873304835	1
3	PIK3CA	TP53	-0.38210190557732	6.0538057934441e-4	0.02542598433246522
4	PIK3CA	TP53	-0.18435089440726601	0.108493250566168	1
5	PIK3CA	TP53	-0.771460889213409	2.21484827371795e-16	9.30236274961539e-15
6	PIK3CA	TP53	-0.561192489145024	1.1021011878628e-7	4.62882498902376e-6
7	PIK3CA	TP53	-0.334212170205907	0.00297163112322476	0.12480850717543993
8	PIK3CA	TP53	-0.124883289760853	0.27917901149678	1
9	PIK3CA	TP53	-0.468618889815039	1.72102405136664e-5	7.228301015739887e-4
10	PIK3CA	TP53	-0.582064731204393	2.81895572026224e-8	1.1839614025101408e-6
1	PTEN	TP53	-0.456255594550419	3.04180199408475e-5	0.0012775568375155949
2	PTEN	TP53	-0.0553422320519142	0.632614847144417	1
3	PTEN	TP53	-0.415971284516057	1.68256678172287e-4	0.007066780483236054
4	PTEN	TP53	-0.341434067369062	0.00237402978332884	0.09970925089981128
5	PTEN	TP53	-0.714221845408728	3.03716970246712e-13	1.2756112750361904e-11
6	PTEN	TP53	-0.468153959484187	1.75898590002816e-5	7.387740780118272e-4
7	PTEN	TP53	-0.574366797743218	4.71275186775566e-8	1.9793557844573772e-6
8	PTEN	TP53	-0.694622511370315	2.4377007027548e-12	1.0238342951570159e-10
9	PTEN	TP53	-0.525600390435973	9.18398186579436e-7	3.857272383633631e-5
10	PTEN	TP53	-0.637927428693758	4.37727770684083e-10	1.8384566368731487e-8
