# Supplementary material for: Classifying cancer genome aberrations by their mutually exclusive effects on transcription
Source: BMC Med Genomics. 2017 Dec 21;10(Suppl 4):66. doi: 10.1186/s12920-017-0303-0 (PMC5763295; doi:10.1186/s12920-017-0303-0)
Supplement: Supplementary file 4 — Correlation coefficients and measures of significance for each gene pair in our analysis of head/neck squamous carcinoma. (TSV 4 kb) [file 12920_2017_303_MOESM4_ESM.tsv]

Iteration	Gene1	Gene2	Correlation	pval	adjusted_p
1	CDKN2A	EGFR	0.473233196997035	0.00117753773796442	0.014130452855573041
2	CDKN2A	EGFR	0.32072478604199	0.0337846400678611	0.4054156808143332
3	CDKN2A	EGFR	0.601867841783457	1.54879511544666e-5	1.858554138535992e-4
4	CDKN2A	EGFR	0.584182145359838	3.13815984911586e-5	3.765791818939032e-4
5	CDKN2A	EGFR	0.502009306260575	5.16607566834042e-4	0.006199290802008504
6	CDKN2A	EGFR	0.522627944340938	2.73369065244188e-4	0.0032804287829302564
7	CDKN2A	EGFR	0.50706608212919	4.43590444509974e-4	0.0053230853341196885
8	CDKN2A	EGFR	0.485284271861134	0.00084123032017451005	0.01009476384209412
9	CDKN2A	EGFR	0.0829632764449087	0.592374746948848	1
10	CDKN2A	EGFR	-0.191189428381349	0.213792736942473	1
1	CDKN2A	PIK3CA	-0.58354495198673	3.21656234691173e-5	3.8598748162940754e-4
2	CDKN2A	PIK3CA	-0.313608012482397	0.038175059426836	0.45810071312203204
3	CDKN2A	PIK3CA	-0.762406599948667	1.81736037316951e-9	2.180832447803412e-8
4	CDKN2A	PIK3CA	-0.585492228342973	2.98242849499294e-5	3.578914193991528e-4
5	CDKN2A	PIK3CA	-0.351908641070712	0.0191509020534408	0.2298108246412896
6	CDKN2A	PIK3CA	-0.83739294190749	1.38949989449883e-12	1.667399873398596e-11
7	CDKN2A	PIK3CA	-0.505480562820561	4.6541716897651e-4	0.00558500602771812
8	CDKN2A	PIK3CA	-0.761879582628314	1.89321260593994e-9	2.271855127127928e-8
9	CDKN2A	PIK3CA	-0.204321161708727	0.183392844750703	1
10	CDKN2A	PIK3CA	0.0394078252653554	0.799514708018462	1
1	CDKN2A	PTEN	-0.299456961985818	0.0482947055992713	0.5795364671912556
2	CDKN2A	PTEN	-0.491168696559917	7.10619564341836e-4	0.008527434772102032
3	CDKN2A	PTEN	-0.479822366632207	9.81233858443296e-4	0.011774806301319551
4	CDKN2A	PTEN	-0.79436024166373	1.22875184277095e-10	1.47450221132514e-9
5	CDKN2A	PTEN	-0.747823328745472	5.42887536069075e-9	6.5146504328289e-8
6	CDKN2A	PTEN	-0.531542961866498	2.04961171702254e-4	0.002459534060427048
7	CDKN2A	PTEN	-0.691789766448308	1.98900016451545e-7	2.38680019741854e-6
8	CDKN2A	PTEN	-0.514223272200751	3.56076536989924e-4	0.004272918443879088
9	CDKN2A	PTEN	-0.233125374646946	0.127775839125271	1
10	CDKN2A	PTEN	-0.13637164718915	0.377409536526382	1
1	EGFR	PIK3CA	-0.632068819630518	4.18586416928379e-6	5.023037003140548e-5
2	EGFR	PIK3CA	-0.403002969677023	0.00668091219621371	0.08017094635456452
3	EGFR	PIK3CA	-0.675148912948212	4.98561443633915e-7	5.98273732360698e-6
4	EGFR	PIK3CA	-0.702911322767152	1.03961023252363e-7	1.247532279028356e-6
5	EGFR	PIK3CA	-0.687779778967628	2.49570638000594e-7	2.994847656007128e-6
6	EGFR	PIK3CA	-0.511580360318489	3.86394068497158e-4	0.004636728821965896
7	EGFR	PIK3CA	-0.81283479198232	2.06558514254973e-11	2.478702171059676e-10
8	EGFR	PIK3CA	-0.52225864731017	2.76602610390931e-4	0.0033192313246911717
9	EGFR	PIK3CA	-0.818354833921316	1.16679948690868e-11	1.400159384290416e-10
10	EGFR	PIK3CA	0.266027565544744	0.0809096765065411	0.9709161180784932
1	EGFR	PTEN	-0.544207855826357	1.34240652363952e-4	0.0016108878283674238
2	EGFR	PTEN	-0.457022988020927	0.00181664676184974	0.02179976114219688
3	EGFR	PTEN	-0.670684431073327	6.31670494059321e-7	7.5800459287118524e-6
4	EGFR	PTEN	-0.783370347335394	3.26509815318053e-10	3.918117783816636e-9
5	EGFR	PTEN	-0.524480947838976	2.57653610315363e-4	0.0030918433237843565
6	EGFR	PTEN	-0.710947414708731	6.38533392479975e-8	7.6624007097597e-7
7	EGFR	PTEN	-0.66260136578719	9.59840757432537e-7	1.1518089089190444e-5
8	EGFR	PTEN	-0.792682928798739	1.43178593654034e-10	1.718143123848408e-9
9	EGFR	PTEN	-0.543298209077923	1.38461713505731e-4	0.001661540562068772
10	EGFR	PTEN	-0.776696983822808	5.7526828246073e-10	6.90321938952876e-9
1	PIK3CA	PTEN	-0.0654656985340121	0.672877289162574	1
2	PIK3CA	PTEN	-0.320303149851484	0.034032604210977	0.408391250531724
3	PIK3CA	PTEN	0.275457333363454	0.0703320171629674	0.8439842059556089
4	PIK3CA	PTEN	0.506397828930353	4.52675044193702e-4	0.005432100530324424
5	PIK3CA	PTEN	0.0153672635374055	0.921133411802612	1
6	PIK3CA	PTEN	0.237935778661204	0.119878957917972	1
7	PIK3CA	PTEN	0.355153702247298	0.0179959649439258	0.21595157932710957
8	PIK3CA	PTEN	0.266276569660301	0.0806152171553246	0.9673826058638952
9	PIK3CA	PTEN	0.217969053041536	0.155207684603542	1
10	PIK3CA	PTEN	-0.570305615638604	5.30978897114099e-5	6.371746765369188e-4
