# Supplementary material for: Classifying cancer genome aberrations by their mutually exclusive effects on transcription
Source: BMC Med Genomics. 2017 Dec 21;10(Suppl 4):66. doi: 10.1186/s12920-017-0303-0 (PMC5763295; doi:10.1186/s12920-017-0303-0)
Supplement: Supplementary file 5 — Correlation coefficients and measures of significance for each gene pair in our analysis of lung adenocarcinoma. (TSV 6 kb) [file 12920_2017_303_MOESM5_ESM.tsv]

Iteration	Gene1	Gene2	Correlation	pval	adjusted_p
1	EGFR	KRAS	-0.166932920644139	0.115815225519989	1
2	EGFR	KRAS	-0.471373637295896	2.7411405156258e-6	5.4822810312516e-5
3	EGFR	KRAS	-0.452158232664313	7.68241739090151e-6	1.536483478180302e-4
4	EGFR	KRAS	-0.242498600704007	0.0212859844700672	0.425719689401344
5	EGFR	KRAS	0.224819671922502	0.0331414253089994	0.6628285061799879
6	EGFR	KRAS	0.0999328951670593	0.348684969974723	1
7	EGFR	KRAS	-0.104003787716262	0.329300804509899	1
8	EGFR	KRAS	-0.226180918344314	0.0320642506698714	0.6412850133974279
9	EGFR	KRAS	-0.225862773908324	0.0323133254406158	0.646266508812316
10	EGFR	KRAS	-0.241858588725069	0.0216411474592653	0.43282294918530595
1	EGFR	MET	-0.319262028518028	0.00216117430577733	0.043223486115546605
2	EGFR	MET	-0.475785271570984	2.1443381713501e-6	4.2886763427002e-5
3	EGFR	MET	-0.21724147949992	0.039709580988679	0.79419161977358
4	EGFR	MET	-0.42941716525016	2.40637726864467e-5	4.81275453728934e-4
5	EGFR	MET	-0.42281661032841	3.30187825586107e-5	6.60375651172214e-4
6	EGFR	MET	-0.670093161834921	5.08630408112472e-13	1.017260816224944e-11
7	EGFR	MET	-0.492743421512969	8.07719828775691e-7	1.615439657551382e-5
8	EGFR	MET	-0.566978898730543	5.68088104738995e-9	1.13617620947799e-7
9	EGFR	MET	-0.532715783086059	6.49247287654895e-8	1.2984945753097899e-6
10	EGFR	MET	-0.527381413098049	9.26317390055277e-8	1.852634780110554e-6
1	EGFR	NTRK1	-0.349661779687339	7.29848005713039e-4	0.01459696011426078
2	EGFR	NTRK1	-0.50317044895447	4.31514589297939e-7	8.63029178595878e-6
3	EGFR	NTRK1	-0.282446236893583	0.00699215152122618	0.1398430304245236
4	EGFR	NTRK1	-0.223388750891347	0.0343063870812392	0.686127741624784
5	EGFR	NTRK1	-0.291974559063971	0.00523325401986343	0.1046650803972686
6	EGFR	NTRK1	-0.135118557568129	0.204169807217834	1
7	EGFR	NTRK1	-0.495716326644039	6.76940301332308e-7	1.3538806026646159e-5
8	EGFR	NTRK1	-0.329369621608268	0.00152468876523846	0.0304937753047692
9	EGFR	NTRK1	-0.15653061815989	0.140664614681485	1
10	EGFR	NTRK1	-0.168281898516938	0.112858345629159	1
1	EGFR	PIK3CA	-0.324450630558197	0.00180948317664235	0.036189663532847
2	EGFR	PIK3CA	0.227057137985833	0.031386606312851	0.62773212625702
3	EGFR	PIK3CA	0.161292979031612	0.12882969541918	1
4	EGFR	PIK3CA	-0.389719204801209	1.46581037629938e-4	0.00293162075259876
5	EGFR	PIK3CA	-0.389291451773381	1.4928160794361e-4	0.0029856321588722
6	EGFR	PIK3CA	-0.314869704925002	0.00250578868670803	0.050115773734160596
7	EGFR	PIK3CA	-0.0310826221406081	0.771185921135232	1
8	EGFR	PIK3CA	0.0220834088857874	0.836323605989685	1
9	EGFR	PIK3CA	-0.410125289926057	5.95706994069039e-5	0.001191413988138078
10	EGFR	PIK3CA	-0.100059696645398	0.348070643420991	1
1	KRAS	MET	-0.458130208644691	5.61419364205298e-6	1.122838728410596e-4
2	KRAS	MET	-0.0579483423947214	0.587461807849314	1
3	KRAS	MET	-0.313394125405445	0.00263219303892227	0.0526438607784454
4	KRAS	MET	-0.177888119153297	0.0934619465925432	1
5	KRAS	MET	-0.56849755107421	5.06642811082507e-9	1.013285622165014e-7
6	KRAS	MET	-0.35636769362839	5.65884032584501e-4	0.01131768065169002
7	KRAS	MET	-0.277238403790391	0.00815896211670546	0.1631792423341092
8	KRAS	MET	-0.171651995126749	0.105726804689579	1
9	KRAS	MET	-0.1893050405355	0.0739379960398412	1
10	KRAS	MET	-0.198499744850187	0.060721246085281	1
1	KRAS	NTRK1	0.333330588959807	0.00132556594446324	0.0265113188892648
2	KRAS	NTRK1	0.366464359896014	3.817117230741e-4	0.007634234461482
3	KRAS	NTRK1	0.287465261749427	0.006009616838004	0.12019233676008001
4	KRAS	NTRK1	-0.048816239141936	0.647735385297391	1
5	KRAS	NTRK1	0.33759052921213	0.00113798582925316	0.022759716585063202
6	KRAS	NTRK1	-0.151634164886989	0.153671069478812	1
7	KRAS	NTRK1	0.18537197911032	0.0802555897984601	1
8	KRAS	NTRK1	0.228169874094966	0.0305434865852094	0.610869731704188
9	KRAS	NTRK1	0.0671083736537797	0.529705489137593	1
10	KRAS	NTRK1	0.287439374860498	0.00601435343196856	0.12028706863937119
1	KRAS	PIK3CA	-0.261291531408593	0.0128624269389351	0.257248538778702
2	KRAS	PIK3CA	-0.46659283110252	3.56311924937794e-6	7.12623849875588e-5
3	KRAS	PIK3CA	-0.472805121590644	2.53216478732872e-6	5.0643295746574396e-5
4	KRAS	PIK3CA	-0.133807398451934	0.208635321829072	1
5	KRAS	PIK3CA	-0.565688591706506	6.25831898092951e-9	1.251663796185902e-7
6	KRAS	PIK3CA	-0.263679666799492	0.0120346284722293	0.240692569444586
7	KRAS	PIK3CA	-0.543492581230656	3.106913965624e-8	6.213827931248e-7
8	KRAS	PIK3CA	-0.411661992902512	5.55324605348449e-5	0.001110649210696898
9	KRAS	PIK3CA	-0.123453740557015	0.246352484796826	1
10	KRAS	PIK3CA	-0.454074973756859	6.9511877834514e-6	1.39023755669028e-4
1	MET	NTRK1	-0.318788727307806	0.00219613692337388	0.0439227384674776
2	MET	NTRK1	-0.069431750912485	0.515520797967263	1
3	MET	NTRK1	-0.414459925980563	4.88267999735024e-5	9.76535999470048e-4
4	MET	NTRK1	-0.208723613920465	0.0483533947254855	0.96706789450971
5	MET	NTRK1	-0.444669963625296	1.12905258172054e-5	2.25810516344108e-4
6	MET	NTRK1	-0.0686165943290456	0.520475334714757	1
7	MET	NTRK1	-0.102792348644887	0.334996152252296	1
8	MET	NTRK1	0.0312712300632401	0.769835880313478	1
9	MET	NTRK1	-0.21230186550241	0.0445497323272491	0.890994646544982
10	MET	NTRK1	-0.242179716328716	0.0214623149099991	0.429246298199982
1	MET	PIK3CA	-0.037827599749496	0.723358005021076	1
2	MET	PIK3CA	-0.331209038931838	0.00142907601812048	0.0285815203624096
3	MET	PIK3CA	-0.0952277050810701	0.371957712269801	1
4	MET	PIK3CA	-0.0467483274719195	0.661724443885858	1
5	MET	PIK3CA	0.177785006310751	0.0936551957594272	1
6	MET	PIK3CA	0.0932833823930838	0.381844732747623	1
7	MET	PIK3CA	-0.0872364956282378	0.413591445593927	1
8	MET	PIK3CA	-0.171339513321045	0.106372901020521	1
9	MET	PIK3CA	0.0538396299360596	0.614265858111073	1
10	MET	PIK3CA	-0.110999493650275	0.297626623527968	1
1	NTRK1	PIK3CA	-0.200558319465214	0.0580429764475289	1
2	NTRK1	PIK3CA	-0.386960497147023	1.64824378036377e-4	0.0032964875607275398
3	NTRK1	PIK3CA	-0.42775092467971	2.60806564693285e-5	5.2161312938657e-4
4	NTRK1	PIK3CA	-0.248182095257366	0.0183450695034419	0.36690139006883804
5	NTRK1	PIK3CA	-0.285225519760282	0.00643186203733879	0.1286372407467758
6	NTRK1	PIK3CA	-0.439398305945492	1.47262096758994e-5	2.94524193517988e-4
7	NTRK1	PIK3CA	-0.149117317704811	0.160696591631749	1
8	NTRK1	PIK3CA	-0.548379261302394	2.20520571819566e-8	4.41041143639132e-7
9	NTRK1	PIK3CA	-0.228951875893003	0.0299624710776132	0.599249421552264
10	NTRK1	PIK3CA	-0.208516717652362	0.0485812806798877	0.971625613597754
