# Supplementary material for: Classifying cancer genome aberrations by their mutually exclusive effects on transcription
Source: BMC Med Genomics. 2017 Dec 21;10(Suppl 4):66. doi: 10.1186/s12920-017-0303-0 (PMC5763295; doi:10.1186/s12920-017-0303-0)
Supplement: Supplementary file 6 — Correlation coefficients and measures of significance for each gene pair in our analysis of ovarian cystadenocarcinoma. (TSV 6 kb) [file 12920_2017_303_MOESM6_ESM.tsv]

Iteration	Gene1	Gene2	Correlation	pval	adjusted_p
1	BRCA2	CDKN2A	0.323476422779438	0.0219368466982434	0.438736933964868
2	BRCA2	CDKN2A	0.0431407439591501	0.766104639722532	1
3	BRCA2	CDKN2A	-0.08908964433075	0.538389107862451	1
4	BRCA2	CDKN2A	-0.0597861397956449	0.68002536259268	1
5	BRCA2	CDKN2A	0.243842676290001	0.0879182971959053	1
6	BRCA2	CDKN2A	-0.364226364430886	0.00931368281878829	0.18627365637576582
7	BRCA2	CDKN2A	-0.326803382811062	0.0205362088988011	0.410724177976022
8	BRCA2	CDKN2A	-0.0882331760065598	0.542317179051382	1
9	BRCA2	CDKN2A	-0.227665914050188	0.111815927722178	1
10	BRCA2	CDKN2A	-0.204685251258398	0.153902202519093	1
1	BRCA2	KRAS	-0.0682429863049657	0.637715496105707	1
2	BRCA2	KRAS	0.168544456703548	0.241985412658961	1
3	BRCA2	KRAS	-0.186152700060965	0.195543499811307	1
4	BRCA2	KRAS	-0.332812669033062	0.0181973871875369	0.363947743750738
5	BRCA2	KRAS	0.0042036992601959	0.976886181591106	1
6	BRCA2	KRAS	-0.333325328210313	0.0180087618537172	0.36017523707434396
7	BRCA2	KRAS	0.31585143332466	0.0254528682773731	0.509057365547462
8	BRCA2	KRAS	-0.0410531121198623	0.7771259221996	1
9	BRCA2	KRAS	0.0195569650891293	0.892767059289852	1
10	BRCA2	KRAS	-0.310846847654176	0.0280080769578208	0.5601615391564161
1	BRCA2	PIK3CA	-0.564408045768005	1.96247812598824e-5	3.92495625197648e-4
2	BRCA2	PIK3CA	-0.407279282217564	0.00333022030164776	0.0666044060329552
3	BRCA2	PIK3CA	-0.0902734403153378	0.532982651605333	1
4	BRCA2	PIK3CA	-0.266866966882595	0.0610075941881305	1
5	BRCA2	PIK3CA	-0.334510256426697	0.0175791210257707	0.351582420515414
6	BRCA2	PIK3CA	-0.168328248541136	0.24259872792446	1
7	BRCA2	PIK3CA	-0.275540605478135	0.0527745915186626	1
8	BRCA2	PIK3CA	-0.032887308727389	0.820635375164665	1
9	BRCA2	PIK3CA	-0.0386989847858332	0.78960632967295	1
10	BRCA2	PIK3CA	-0.366540947087292	0.00884225170222814	0.1768450340445628
1	BRCA2	PTEN	-0.50438396324817	1.87842818277865e-4	0.0037568563655573
2	BRCA2	PTEN	-0.517956244538879	1.16917164530828e-4	0.00233834329061656
3	BRCA2	PTEN	-0.260666933761632	0.0675008813842719	1
4	BRCA2	PTEN	-0.375108166577512	0.00727225625068728	0.1454451250137456
5	BRCA2	PTEN	-0.542654662327936	4.67748077092991e-5	9.35496154185982e-4
6	BRCA2	PTEN	-0.0313198034929759	0.829053315003056	1
7	BRCA2	PTEN	-0.438448973771586	0.00144842279422942	0.0289684558845884
8	BRCA2	PTEN	-0.327849173025382	0.020111846014925	0.4022369202985
9	BRCA2	PTEN	-0.279787648099272	0.0490846932687974	0.9816938653759479
10	BRCA2	PTEN	-0.081481659443625	0.573757503819679	1
1	CDKN2A	KRAS	-0.00742485078394809	0.959186569857163	1
2	CDKN2A	KRAS	0.263606899996706	0.064356390152326	1
3	CDKN2A	KRAS	-0.424435379862892	0.00212650176055624	0.042530035211124806
4	CDKN2A	KRAS	-0.516923300004281	1.21298867260498e-4	0.0024259773452099597
5	CDKN2A	KRAS	0.635179653724466	7.23751723935291e-7	1.447503447870582e-5
6	CDKN2A	KRAS	0.448065456372441	0.00110231531078628	0.0220463062157256
7	CDKN2A	KRAS	-0.448386145991358	0.0010921731318821	0.021843462637642
8	CDKN2A	KRAS	-0.428303717946629	0.00191571914012274	0.0383143828024548
9	CDKN2A	KRAS	-0.157616531242102	0.274315499873996	1
10	CDKN2A	KRAS	0.213374343755886	0.136799150132084	1
1	CDKN2A	PIK3CA	-0.611327283409399	2.40808785676963e-6	4.8161757135392605e-5
2	CDKN2A	PIK3CA	-0.428568031340946	0.00190201947186111	0.038040389437222204
3	CDKN2A	PIK3CA	0.3201047405435	0.0234375589318376	0.46875117863675203
4	CDKN2A	PIK3CA	-0.216976605176381	0.130141010329234	1
5	CDKN2A	PIK3CA	-0.768303002655676	7.36435239420363e-11	1.472870478840726e-9
6	CDKN2A	PIK3CA	0.0476144754800937	0.742642680799385	1
7	CDKN2A	PIK3CA	0.190707416830168	0.184637594251835	1
8	CDKN2A	PIK3CA	-0.0790042792761785	0.585500065833523	1
9	CDKN2A	PIK3CA	0.236337001068737	0.0984555410007477	1
10	CDKN2A	PIK3CA	-0.171388070373906	0.234017206810464	1
1	CDKN2A	PTEN	-0.578404996396829	1.08563356003069e-5	2.1712671200613802e-4
2	CDKN2A	PTEN	-0.527452790797307	8.28970352216981e-5	0.0016579407044339622
3	CDKN2A	PTEN	-0.382004660756848	0.00619026206773987	0.12380524135479741
4	CDKN2A	PTEN	-0.521395467622039	1.03348751154845e-4	0.0020669750230969002
5	CDKN2A	PTEN	-0.797380452132232	4.20977427276906e-12	8.419548545538119e-11
6	CDKN2A	PTEN	-0.509119869864338	1.59559954842724e-4	0.0031911990968544798
7	CDKN2A	PTEN	-0.0621530110170268	0.668078076388506	1
8	CDKN2A	PTEN	-0.184524112769199	0.199551816227361	1
9	CDKN2A	PTEN	-0.246672759724607	0.0841819843085201	1
10	CDKN2A	PTEN	-0.340957697599157	0.0153907558857794	0.307815117715588
1	KRAS	PIK3CA	-0.332740711544916	0.0182239964402806	0.364479928805612
2	KRAS	PIK3CA	-0.422223290264306	0.00225607320303071	0.045121464060614194
3	KRAS	PIK3CA	0.0508205788480228	0.72596855993776	1
4	KRAS	PIK3CA	0.090607656439086	0.531461098356184	1
5	KRAS	PIK3CA	-0.706715990963741	9.73377934490032e-9	1.946755868980064e-7
6	KRAS	PIK3CA	-0.0219788140231869	0.879580484201591	1
7	KRAS	PIK3CA	-0.107702287639344	0.456587684525128	1
8	KRAS	PIK3CA	0.21835215014389	0.127663862622217	1
9	KRAS	PIK3CA	-0.0686507660253473	0.63570261885902	1
10	KRAS	PIK3CA	0.0857197771506527	0.553923788555774	1
1	KRAS	PTEN	-0.282696988586244	0.0466801560484611	0.9336031209692219
2	KRAS	PTEN	-0.677250457117205	6.63293120760211e-8	1.3265862415204222e-6
3	KRAS	PTEN	-0.264589302480601	0.0633321389380963	1
4	KRAS	PTEN	0.125450528532334	0.385356422380618	1
5	KRAS	PTEN	-0.510607119941927	1.51513996907441e-4	0.00303027993814882
6	KRAS	PTEN	-0.74081990633929	7.70898114680962e-10	1.541796229361924e-8
7	KRAS	PTEN	-0.462020755260882	7.31076796182921e-4	0.01462153592365842
8	KRAS	PTEN	-0.437965324687336	0.00146814600090222	0.0293629200180444
9	KRAS	PTEN	-0.446000485055054	0.00116966622484051	0.023393324496810197
10	KRAS	PTEN	-0.61504828996792	2.00934971776102e-6	4.01869943552204e-5
1	PIK3CA	PTEN	0.344862373691347	0.0141818174630365	0.28363634926073
2	PIK3CA	PTEN	0.353941491761783	0.0116803973038796	0.233607946077592
3	PIK3CA	PTEN	-0.759260156816942	1.65032180668406e-10	3.30064361336812e-9
4	PIK3CA	PTEN	-0.168320876739866	0.24261965807304	1
5	PIK3CA	PTEN	0.580632775960623	9.85508321495695e-6	1.97101664299139e-4
6	PIK3CA	PTEN	-0.25769804001699	0.0707993219099626	1
7	PIK3CA	PTEN	-0.508432637365922	1.63407703056834e-4	0.0032681540611366805
8	PIK3CA	PTEN	-0.675232983931235	7.50420575391371e-8	1.5008411507827422e-6
9	PIK3CA	PTEN	-0.669476667580264	1.06163456588681e-7	2.12326913177362e-6
10	PIK3CA	PTEN	-0.419525319980684	0.00242354967953043	0.048470993590608594
