# Supplementary material for: Classifying cancer genome aberrations by their mutually exclusive effects on transcription
Source: BMC Med Genomics. 2017 Dec 21;10(Suppl 4):66. doi: 10.1186/s12920-017-0303-0 (PMC5763295; doi:10.1186/s12920-017-0303-0)
Supplement: Supplementary file 7 — Correlation coefficients and measures of significance for each gene pair in our analysis of metastatic skin melanoma. (TSV 2 kb) [file 12920_2017_303_MOESM7_ESM.tsv]

Iteration	Gene1	Gene2	Correlation	pval	adjusted_p
1	BRAF	CDKN2A	-0.577673146514749	3.80611919106906e-7	2.2836715146414357e-6
2	BRAF	CDKN2A	-0.475185819378666	5.53750253156407e-5	3.322501518938442e-4
3	BRAF	CDKN2A	-0.451126328315831	1.43789761516496e-4	8.627385690989761e-4
4	BRAF	CDKN2A	-0.61318273044953	4.41875913741147e-8	2.6512554824468817e-7
5	BRAF	CDKN2A	-0.590197818547155	1.83403280223632e-7	1.100419681341792e-6
6	BRAF	CDKN2A	-0.256418557294271	0.0376874961429465	0.22612497685767902
7	BRAF	CDKN2A	-0.44027645846011	2.16155803692955e-4	0.00129693482215773
8	BRAF	CDKN2A	-0.632297060848566	1.23688021877326e-8	7.42128131263956e-8
9	BRAF	CDKN2A	-0.367776490619194	0.00238165077179792	0.014289904630787522
10	BRAF	CDKN2A	-0.367681452814488	0.00238833780276478	0.01433002681658868
1	BRAF	NRAS	-0.52407003333301	6.30013298671282e-6	3.780079792027692e-5
2	BRAF	NRAS	-0.668650048164431	8.49231651306329e-10	5.0953899078379736e-9
3	BRAF	NRAS	-0.659397672435674	1.73846120048659e-9	1.043076720291954e-8
4	BRAF	NRAS	-0.478768391184216	4.77442686596796e-5	2.864656119580776e-4
5	BRAF	NRAS	-0.556656262752543	1.21287434428498e-6	7.27724606570988e-6
6	BRAF	NRAS	-0.675437225639462	4.93970734054773e-10	2.963824404328638e-9
7	BRAF	NRAS	-0.42481885986388	3.77546659404687e-4	0.002265279956428122
8	BRAF	NRAS	-0.599311028791984	1.05714639644591e-7	6.34287837867546e-7
9	BRAF	NRAS	-0.633020148792852	1.1766955608434e-8	7.060173365060399e-8
10	BRAF	NRAS	-0.603455838396471	8.18142611015882e-8	4.908855666095291e-7
1	CDKN2A	NRAS	-0.293031268087557	0.0169502814588381	0.1017016887530286
2	CDKN2A	NRAS	-0.22560911976576	0.0685463243679484	0.4112779462076904
3	CDKN2A	NRAS	-0.253865024395066	0.0397024185698249	0.2382145114189494
4	CDKN2A	NRAS	-0.331864739982931	0.00648525833239106	0.03891154999434636
5	CDKN2A	NRAS	-0.275674885752297	0.0250644366601384	0.15038661996083041
6	CDKN2A	NRAS	-0.472835278745043	6.09782602200172e-5	3.658695613201032e-4
7	CDKN2A	NRAS	-0.56570855827429	7.43500026942609e-7	4.461000161655654e-6
8	CDKN2A	NRAS	-0.124197471639658	0.320437039672515	1
9	CDKN2A	NRAS	-0.37946442721142	0.00167621250808193	0.01005727504849158
10	CDKN2A	NRAS	-0.396358777696484	9.85737779577693e-4	0.005914426677466158
