# Supplementary material for: Classifying cancer genome aberrations by their mutually exclusive effects on transcription
Source: BMC Med Genomics. 2017 Dec 21;10(Suppl 4):66. doi: 10.1186/s12920-017-0303-0 (PMC5763295; doi:10.1186/s12920-017-0303-0)
Supplement: Supplementary file 8 — Correlation coefficients and measures of significance for each gene pair in our analysis of stomach adenocarcinoma. (TSV 4 kb) [file 12920_2017_303_MOESM8_ESM.tsv]

Iteration	Gene1	Gene2	Correlation	pval	adjusted_p
1	ERBB2	PIK3CA	-0.496375970928274	5.11048801559418e-6	6.132585618713016e-5
2	ERBB2	PIK3CA	-0.661088814790466	8.05807097001529e-11	9.669685164018347e-10
3	ERBB2	PIK3CA	-0.367474494968837	0.00109258357918075	0.013111002950169
4	ERBB2	PIK3CA	-0.553046001597072	2.21054856417925e-7	2.6526582770151e-6
5	ERBB2	PIK3CA	-0.440157264998422	6.92839030220904e-5	8.314068362650849e-4
6	ERBB2	PIK3CA	-0.631188846704782	9.81424141962522e-10	1.1777089703550263e-8
7	ERBB2	PIK3CA	-0.683211510432197	1.04856598933465e-11	1.25827918720158e-10
8	ERBB2	PIK3CA	-0.739759184444278	2.28636748342775e-14	2.7436409801132997e-13
9	ERBB2	PIK3CA	-0.499552121545156	4.34862089107795e-6	5.21834506929354e-5
10	ERBB2	PIK3CA	-0.560581716074517	1.39190405401037e-7	1.670284864812444e-6
1	ERBB2	PTEN	-0.418992201240121	1.65191178783326e-4	0.001982294145399912
2	ERBB2	PTEN	-0.264067074226699	0.0211661111547087	0.25399333385650436
3	ERBB2	PTEN	-0.48281402784801303	1.00016808086808e-5	1.2002016970416959e-4
4	ERBB2	PTEN	-0.313948876722541	0.0057487013512308	0.0689844162147696
5	ERBB2	PTEN	-0.486469122756627	8.36949609105693e-6	1.0043395309268316e-4
6	ERBB2	PTEN	-0.279471593415423	0.0144881004013481	0.1738572048161772
7	ERBB2	PTEN	-0.381515696558054	6.72767603257925e-4	0.0080732112390951
8	ERBB2	PTEN	-0.582533366206965	3.38136974536996e-8	4.057643694443952e-7
9	ERBB2	PTEN	-0.451722086617465	4.20417894196158e-5	5.045014730353896e-4
10	ERBB2	PTEN	-0.471140435546835	1.74316371437935e-5	2.0917964572552203e-4
1	ERBB2	TP53	-0.48309106093799	9.86823689692284e-6	1.1841884276307408e-4
2	ERBB2	TP53	-0.221840787320534	0.0541064742409051	0.6492776908908613
3	ERBB2	TP53	-0.274156490556039	0.0165505670917241	0.19860680510068918
4	ERBB2	TP53	-0.220069063677002	0.056106040073035	0.67327248087642
5	ERBB2	TP53	-0.288363698741671	0.0115323098455819	0.1383877181469828
6	ERBB2	TP53	-0.46595376641348	2.21687306702609e-5	2.660247680431308e-4
7	ERBB2	TP53	-0.0625017095887212	0.591701645877927	1
8	ERBB2	TP53	-0.20997921439849	0.0686718232196166	0.8240618786353991
9	ERBB2	TP53	-0.180366655248645	0.11895911274413	1
10	ERBB2	TP53	-0.310723028583646	0.00629697803283193	0.07556373639398316
1	PIK3CA	PTEN	0.0525894671217439	0.651860880091683	1
2	PIK3CA	PTEN	0.0557899415690693	0.63216780356348	1
3	PIK3CA	PTEN	-0.00945028350397572	0.935424415127795	1
4	PIK3CA	PTEN	-0.210479531445162	0.0679994555470538	0.8159934665646457
5	PIK3CA	PTEN	-0.0401179061228158	0.730784585768487	1
6	PIK3CA	PTEN	-0.0372859799792134	0.749138369871472	1
7	PIK3CA	PTEN	-0.0280748297695438	0.80975522946289	1
8	PIK3CA	PTEN	0.385183412613937	5.90606347241933e-4	0.007087276166903196
9	PIK3CA	PTEN	0.142303273993778	0.22009982769732	1
10	PIK3CA	PTEN	0.0563702868200478	0.628623532997414	1
1	PIK3CA	TP53	-0.0831771995610047	0.475014718435041	1
2	PIK3CA	TP53	-0.25390432692052	0.0268833590328811	0.3226003083945732
3	PIK3CA	TP53	-0.42566680348668	1.2637516911911e-4	0.00151650202942932
4	PIK3CA	TP53	-0.103091796726599	0.375508196033083	1
5	PIK3CA	TP53	-0.277296042584974	0.0153037838081467	0.1836454056977604
6	PIK3CA	TP53	-0.0503986216185727	0.665481066791224	1
7	PIK3CA	TP53	-0.266140666399029	0.0201368746968711	0.24164249636245322
8	PIK3CA	TP53	-0.199229947223997	0.0844546309171826	1
9	PIK3CA	TP53	-0.408108699669892	2.52662573472193e-4	0.0030319508816663157
10	PIK3CA	TP53	-0.207574649649356	0.0719783056987112	0.8637396683845344
1	PTEN	TP53	-0.220959415803236	0.0550937833510807	0.6611254002129684
2	PTEN	TP53	-0.490505528572945	6.85829395133344e-6	8.229952741600129e-5
3	PTEN	TP53	-0.270943744294708	0.0179159023168528	0.21499082780223358
4	PTEN	TP53	-0.440352545843527	6.87121386204051e-5	8.245456634448612e-4
5	PTEN	TP53	-0.305380949011093	0.00730670604276074	0.08768047251312888
6	PTEN	TP53	-0.307006988101416	0.00698527317515257	0.08382327810183084
7	PTEN	TP53	-0.308892004277026	0.00662827028187523	0.07953924338250276
8	PTEN	TP53	-0.221438053255575	0.0545558059435259	0.6546696713223108
9	PTEN	TP53	-0.334033096561232	0.00318828214048386	0.03825938568580632
10	PTEN	TP53	-0.21710859289645	0.0595814397802445	0.714977277362934
