# Supplementary material for: Classifying cancer genome aberrations by their mutually exclusive effects on transcription
Source: BMC Med Genomics. 2017 Dec 21;10(Suppl 4):66. doi: 10.1186/s12920-017-0303-0 (PMC5763295; doi:10.1186/s12920-017-0303-0)
Supplement: Supplementary file 9 — Correlation coefficients and measures of significance for each gene pair in our pan-cancer analysis. (TSV 24 kb) [file 12920_2017_303_MOESM9_ESM.tsv]

Iteration	Gene1	Gene2	Correlation	pval	adjusted_p
1	APC	BRAF	-0.0984424078145661	0.0300153704383891	1
2	APC	BRAF	-0.160667240604512	3.76570306953151e-4	0.02711306210062687
3	APC	BRAF	-0.328635530929867	1.0559103197466e-13	7.60255430217552e-12
4	APC	BRAF	-0.208339046108261	3.62122511890794e-6	2.607282085613717e-4
5	APC	BRAF	-0.144302799378408	0.00142404657255389	0.10253135322388007
6	APC	BRAF	-0.177024528391207	8.7250593710026e-5	0.006282042747121872
7	APC	BRAF	-0.179095437806139	7.18093493083732e-5	0.0051702731502028705
8	APC	BRAF	-0.282116528356468	2.41319593917925e-10	1.73750107620906e-8
9	APC	BRAF	-0.159846096495165	4.03827531173609e-4	0.029075582244499847
10	APC	BRAF	-0.168851113655015	1.84246407130812e-4	0.013265741313418464
1	APC	FGFR1	-0.186879860051399	3.38609977114144e-5	0.0024379918352218366
2	APC	FGFR1	-0.176804452486183	8.90639157821642e-5	0.006412601936315822
3	APC	FGFR1	-0.0716925384557193	0.11446157541383	1
4	APC	FGFR1	-0.135574540383786	0.00274500048128853	0.19764003465277416
5	APC	FGFR1	-0.128605085224387	0.00451628508218235	0.32517252591712925
6	APC	FGFR1	-0.150579547789457	8.68317809760652e-4	0.06251888230276695
7	APC	FGFR1	-0.181299441299659	5.82255510002644e-5	0.004192239672019037
8	APC	FGFR1	-0.109767148199975	0.0154800197374805	1
9	APC	FGFR1	-0.198351939570232	1.05620475470982e-5	7.604674233910704e-4
10	APC	FGFR1	-0.125917392070235	0.00543883543873029	0.3915961515885809
1	APC	KRAS	0.052914021368065	0.24429308543106	1
2	APC	KRAS	0.14030971324882	0.00193147921017211	0.1390665031323919
3	APC	KRAS	0.239398851302312	9.19634355050706e-8	6.621367356365083e-6
4	APC	KRAS	0.139249058811706	0.00209164994616195	0.1505987961236604
5	APC	KRAS	0.0709677675777222	0.118180797178721	1
6	APC	KRAS	0.153176484237011	7.03637783173222e-4	0.05066192038847199
7	APC	KRAS	0.0456173294453207	0.315578441194937	1
8	APC	KRAS	0.174237976222703	1.13003680793639e-4	0.008136265017142007
9	APC	KRAS	0.2773434970538	4.94457537544978e-10	3.5600942703238414e-8
10	APC	KRAS	0.185613784536955	3.83460073112029e-5	0.0027609125264066088
1	APC	PIK3CA	-0.348357133621102	2.59508229300448e-15	1.8684592509632257e-13
2	APC	PIK3CA	-0.093346180396402	0.0396815381750602	1
3	APC	PIK3CA	-0.0369754280866436	0.416036046940997	1
4	APC	PIK3CA	-0.0880677585794095	0.0523479169357931	1
5	APC	PIK3CA	-0.147253902347286	0.00113122070609931	0.08144789083915031
6	APC	PIK3CA	-0.0599864428186374	0.186765127871889	1
7	APC	PIK3CA	-0.130982997000098	0.00382056003177896	0.2750803222880851
8	APC	PIK3CA	0.0261312002749371	0.565502541871515	1
9	APC	PIK3CA	-0.0307500049015836	0.498843393271275	1
10	APC	PIK3CA	0.0202540894252245	0.656026695150444	1
1	APC	PTEN	-0.281528418063872	2.6381612309135e-10	1.8994760862577198e-8
2	APC	PTEN	0.0488929769806445	0.282046466635726	1
3	APC	PTEN	0.0271747099817828	0.550076648536176	1
4	APC	PTEN	-0.0482975395423937	0.287955499961892	1
5	APC	PTEN	0.0088157305063195	0.846293581495072	1
6	APC	PTEN	-0.15540092876582	5.86107957554085e-4	0.04219977294389412
7	APC	PTEN	-0.0144629465856333	0.750456756257991	1
8	APC	PTEN	-0.0359515653161864	0.429071409869992	1
9	APC	PTEN	-0.0558166349306015	0.219338284321694	1
10	APC	PTEN	-0.0553668102979344	0.223081293513887	1
1	APC	RB1	-0.170895294256046	1.53314063381667e-4	0.011038612563480025
2	APC	RB1	-0.192955051931735	1.84278451100222e-5	0.0013268048479215984
3	APC	RB1	-0.0926523492710702	0.0411820359106775	1
4	APC	RB1	-0.0488409584630263	0.282559398384756	1
5	APC	RB1	-0.169306987903213	1.7687971708953e-4	0.012735339630446159
6	APC	RB1	-0.25697398186275	9.06789311403194e-9	6.528883042102997e-7
7	APC	RB1	-0.188699290189549	2.82774092788012e-5	0.0020359734680736865
8	APC	RB1	-0.231315233318703	2.51738411169523e-7	1.8125165604205655e-5
9	APC	RB1	-0.067478785444942	0.137421962723078	1
10	APC	RB1	-0.160456665197558	3.83391847885387e-4	0.027604213047747867
1	APC	TP53	-0.187338015731465	3.23640482272205e-5	0.002330211472359876
2	APC	TP53	-0.0492555031884566	0.278489241624738	1
3	APC	TP53	-0.0834266989809405	0.0661148560814789	1
4	APC	TP53	-0.0317926080343752	0.484393953004029	1
5	APC	TP53	-0.0731167680513062	0.107421081273281	1
6	APC	TP53	0.0331836726033529	0.465472811554541	1
7	APC	TP53	-0.0559714667721472	0.21806037975864	1
8	APC	TP53	0.0560560371417515	0.217364635141772	1
9	APC	TP53	0.0639455835976769	0.159274083984406	1
10	APC	TP53	-0.0807135082531932	0.0754561809712536	1
1	APC	VHL	0.409056772796931	4.98814870966302e-21	3.591467070957374e-19
2	APC	VHL	0.40561804601246	1.1337614405151e-20	8.16308237170872e-19
3	APC	VHL	0.366668067864179	6.52676504814436e-17	4.699270834663939e-15
4	APC	VHL	0.308058878576349	3.8287282440906e-12	2.7566843357452316e-10
5	APC	VHL	0.42496824144934	9.84578183618654e-23	7.088962922054309e-21
6	APC	VHL	0.399320881509032	4.97582429319404e-20	3.582593491099709e-18
7	APC	VHL	0.327119437025481	1.38879570495694e-13	9.999329075689968e-12
8	APC	VHL	0.310350531637898	2.60178904652187e-12	1.8732881134957465e-10
9	APC	VHL	0.292627153505989	4.73533613541442e-11	3.4094420174983826e-9
10	APC	VHL	0.392192837649788	2.55616676736057e-19	1.8404400724996104e-17
1	BRAF	FGFR1	-0.295719562679492	2.89499410520967e-11	2.0843957557509623e-9
2	BRAF	FGFR1	-0.303722546091946	7.8806862363982e-12	5.674094090206704e-10
3	BRAF	FGFR1	-0.337963972901554	1.89082292911162e-14	1.3613925089603665e-12
4	BRAF	FGFR1	-0.343465293703304	6.67005127578257e-15	4.802436918563451e-13
5	BRAF	FGFR1	-0.210407766260667	2.88190674968304e-6	2.0749728597717888e-4
6	BRAF	FGFR1	-0.343758503385324	6.30605671677124e-15	4.540360836075293e-13
7	BRAF	FGFR1	-0.308092286470498	3.80731716745679e-12	2.7412683605688885e-10
8	BRAF	FGFR1	-0.223809384757858	6.20795781405864e-7	4.469729626122221e-5
9	BRAF	FGFR1	-0.395943110655584	1.08593881842897e-19	7.818759492688584e-18
10	BRAF	FGFR1	-0.314121938383956	1.36762303083875e-12	9.846885822038999e-11
1	BRAF	KRAS	-0.171632779708586	1.4340420449956e-4	0.01032510272396832
2	BRAF	KRAS	-0.291846757649568	5.3564157995592e-11	3.856619375682624e-9
3	BRAF	KRAS	-0.330829953410618	7.08256032739246e-14	5.099443435722572e-12
4	BRAF	KRAS	-0.317248179304122	7.96928907258082e-13	5.7378881322581905e-11
5	BRAF	KRAS	-0.259843802261479	6.10815950859294e-9	4.397874846186917e-7
6	BRAF	KRAS	-0.338677469417381	1.65373969871818e-14	1.1906925830770894e-12
7	BRAF	KRAS	-0.245518731187465	4.1873315150112e-8	3.0148786908080636e-6
8	BRAF	KRAS	-0.0219232923709312	0.629719767430794	1
9	BRAF	KRAS	-0.268381917850837	1.83250561202149e-9	1.3194040406554729e-7
10	BRAF	KRAS	-0.318166648945874	6.79184690149937e-13	4.890129769079547e-11
1	BRAF	PIK3CA	-0.230046803295029	2.93860500722163e-7	2.1157956051995737e-5
2	BRAF	PIK3CA	-0.28821682154599	9.45565498630072e-11	6.808071590136518e-9
3	BRAF	PIK3CA	-0.384078235902343	1.57004395241799e-18	1.1304316457409528e-16
4	BRAF	PIK3CA	-0.37930264632084	4.46367656479368e-18	3.2138471266514497e-16
5	BRAF	PIK3CA	-0.392190425334753	2.55756572556874e-19	1.8414473224094928e-17
6	BRAF	PIK3CA	-0.325354645081744	1.90694469898166e-13	1.3730001832667952e-11
7	BRAF	PIK3CA	-0.356806984389563	4.88548963647393e-16	3.517552538261229e-14
8	BRAF	PIK3CA	-0.347403785685744	3.12330508653263e-15	2.2487796623034938e-13
9	BRAF	PIK3CA	-0.370356630042513	3.01895201686935e-17	2.173645452145932e-15
10	BRAF	PIK3CA	-0.342331167385234	8.28237727134867e-15	5.963311635371043e-13
1	BRAF	PTEN	0.0726984736645897	0.10945245619354	1
2	BRAF	PTEN	-0.0252169233771093	0.579186058816132	1
3	BRAF	PTEN	-0.145072653913201	0.00134159043077815	0.0965945110160268
4	BRAF	PTEN	-0.242110484029359	6.50660942184394e-8	4.6847587837276366e-6
5	BRAF	PTEN	-0.319745911755554	5.15282847474442e-13	3.7100365018159824e-11
6	BRAF	PTEN	-0.159715062306568	4.08343436272734e-4	0.029400727411636848
7	BRAF	PTEN	-0.0562076628712645	0.216121226080182	1
8	BRAF	PTEN	-0.107646174727672	0.0176015799144589	1
9	BRAF	PTEN	-0.181229382277882	5.86171875233339e-5	0.004220437501680041
10	BRAF	PTEN	-0.112225712020195	0.0133044017986207	0.9579169295006904
1	BRAF	RB1	-0.111184244102735	0.0141907543426025	1
2	BRAF	RB1	-0.184467578780798	4.28861103848455e-5	0.003087799947708876
3	BRAF	RB1	-0.20719766859759	4.10344871449777e-6	2.954483074438394e-4
4	BRAF	RB1	-0.190055633926538	2.46953069736103e-5	0.0017780621020999415
5	BRAF	RB1	-0.124331076272965	0.00605980545487246	0.4363059927508171
6	BRAF	RB1	-0.0975887563422056	0.0314777469624528	1
7	BRAF	RB1	-0.0967130257660317	0.0330408324656336	1
8	BRAF	RB1	0.0355033631114298	0.434851393505231	1
9	BRAF	RB1	-0.218113598701992	1.20635423525637e-6	8.685750493845865e-5
10	BRAF	RB1	-0.242529215111082	6.16582465157612e-8	4.4393937491348064e-6
1	BRAF	TP53	-0.119343268036732	0.00844813521989858	0.6082657358326977
2	BRAF	TP53	-0.212935679123117	2.17339717199269e-6	1.5648459638347367e-4
3	BRAF	TP53	-0.0767180598170544	0.0911396817312149	1
4	BRAF	TP53	-0.07872388050519	0.082967330026198	1
5	BRAF	TP53	-0.130484619159133	0.00395777025302877	0.28495945821807145
6	BRAF	TP53	-0.0609049537184713	0.180095287062272	1
7	BRAF	TP53	0.016832536687981	0.711270130257833	1
8	BRAF	TP53	-0.0359243394294455	0.429421237781788	1
9	BRAF	TP53	-0.0478946145826187	0.292000959466342	1
10	BRAF	TP53	-0.120224098215685	0.00797340461856119	0.5740851325364057
1	BRAF	VHL	0.100940016979342	0.0260664950595825	1
2	BRAF	VHL	0.0899662885546671	0.0474504239849722	1
3	BRAF	VHL	0.165728465727732	2.42978195921046e-4	0.017494430106315313
4	BRAF	VHL	0.17942245583005	6.96204754525245e-5	0.0050126742325817646
5	BRAF	VHL	0.0790916420954841	0.0815352072752918	1
6	BRAF	VHL	0.163392481516225	2.97905115701843e-4	0.021449168330532696
7	BRAF	VHL	0.11608372891093	0.0104315139224498	0.7510690024163856
8	BRAF	VHL	-0.0310231298428874	0.495036212702275	1
9	BRAF	VHL	0.144714094743094	0.00137943211562874	0.09931911232526927
10	BRAF	VHL	0.132382187287698	0.00345806461603916	0.24898065235481953
1	FGFR1	KRAS	0.273992572993692	8.11505818322265e-10	5.8428418919203086e-8
2	FGFR1	KRAS	0.329844670815401	8.47685935093787e-14	6.103338732675267e-12
3	FGFR1	KRAS	0.232952181316414	2.05903828500194e-7	1.4825075652013968e-5
4	FGFR1	KRAS	0.161375724236603	3.54440615317545e-4	0.02551972430286324
5	FGFR1	KRAS	0.2098174672129	3.07666712135937e-6	2.2152003273787465e-4
6	FGFR1	KRAS	0.196523856839622	1.27752503510934e-5	9.198180252787247e-4
7	FGFR1	KRAS	0.299832077368125	1.49088750610008e-11	1.0734390043920576e-9
8	FGFR1	KRAS	0.250979372224824	2.03835145905157e-8	1.4676130505171304e-6
9	FGFR1	KRAS	0.207990144423394	3.76256689365915e-6	2.709048163434588e-4
10	FGFR1	KRAS	0.307464611602368	4.22985876056404e-12	3.045498307606109e-10
1	FGFR1	PIK3CA	0.527832201157384	3.25194521283182e-36	2.3414005532389103e-34
2	FGFR1	PIK3CA	0.494797750798922	2.23716112989879e-31	1.6107560135271287e-29
3	FGFR1	PIK3CA	0.45425314799578	4.0680493657455e-26	2.92899554333676e-24
4	FGFR1	PIK3CA	0.502718151418076	1.72806002896968e-32	1.2442032208581695e-30
5	FGFR1	PIK3CA	0.376562344276067	8.06721326526493e-18	5.808393550990749e-16
6	FGFR1	PIK3CA	0.379817605691428	3.99134439134148e-18	2.8737679617658657e-16
7	FGFR1	PIK3CA	0.444801329731452	5.46589552934548e-25	3.9354447811287457e-23
8	FGFR1	PIK3CA	0.324199906396562	2.34397889467001e-13	1.6876648041624072e-11
9	FGFR1	PIK3CA	0.420324304531214	3.16381344545429e-22	2.2779456807270887e-20
10	FGFR1	PIK3CA	0.32626939674521	1.61836122529211e-13	1.1652200822103192e-11
1	FGFR1	PTEN	0.0290958164434487	0.522229225442259	1
2	FGFR1	PTEN	0.0522562968395624	0.250213653118551	1
3	FGFR1	PTEN	0.18983248513505	2.52534631186322e-5	0.0018182493445415182
4	FGFR1	PTEN	0.251669854912903	1.85873580127429e-8	1.3382897769174889e-6
5	FGFR1	PTEN	0.168223210125534	1.94864635632301e-4	0.014030253765525672
6	FGFR1	PTEN	0.21403030681797	1.92138499594572e-6	1.3833971970809186e-4
7	FGFR1	PTEN	0.163160557273173	3.03949273507164e-4	0.021884347692515807
8	FGFR1	PTEN	0.226530206658675	4.49165839676047e-7	3.233994045667538e-5
9	FGFR1	PTEN	0.29097025992866	6.14885500318652e-11	4.427175602294294e-9
10	FGFR1	PTEN	0.272548939409277	1.00251143103338e-9	7.218082303440336e-8
1	FGFR1	RB1	0.523926899160276	1.29429743898123e-35	9.318941560664856e-34
2	FGFR1	RB1	0.436843293673105	4.57735171706997e-24	3.2956932362903786e-22
3	FGFR1	RB1	0.408164063080144	6.17885076960765e-21	4.448772554117508e-19
4	FGFR1	RB1	0.460303846181054	7.38555566094653e-27	5.317600075881502e-25
5	FGFR1	RB1	0.379944714442925	3.88254403940387e-18	2.7954317083707867e-16
6	FGFR1	RB1	0.391491041936991	2.99664535444927e-19	2.1575846552034743e-17
7	FGFR1	RB1	0.422938314368584	1.6436828704575e-22	1.1834516667294e-20
8	FGFR1	RB1	0.464544409309732	2.18861562834244e-27	1.5758032524065568e-25
9	FGFR1	RB1	0.391236848631445	3.17397407736751e-19	2.2852613357046072e-17
10	FGFR1	RB1	0.43795529904088	3.41276774266616e-24	2.4571927747196356e-22
1	FGFR1	TP53	0.414453135627415	1.34885186683413e-21	9.711733441205735e-20
2	FGFR1	TP53	0.287334178522046	1.08436578745158e-10	7.807433669651376e-9
3	FGFR1	TP53	0.256829407882402	9.24902812057791e-9	6.659300246816095e-7
4	FGFR1	TP53	0.277848188319407	4.58637473442209e-10	3.302189808783905e-8
5	FGFR1	TP53	0.148862680162437	9.96028924571334e-4	0.07171408256913604
6	FGFR1	TP53	0.235908248016754	1.4269313424134e-7	1.027390566537648e-5
7	FGFR1	TP53	0.239909537914263	8.61893548186368e-8	6.20563354694185e-6
8	FGFR1	TP53	-0.0166514641455778	0.714239399864052	1
9	FGFR1	TP53	0.194167250981448	1.6283811218026e-5	0.001172434407697872
10	FGFR1	TP53	0.215056061098439	1.71081528560902e-6	1.2317870056384944e-4
1	FGFR1	VHL	-0.417438959850713	6.47512103791758e-22	4.6620871473006575e-20
2	FGFR1	VHL	-0.312225787625625	1.89186195374476e-12	1.3621406066962272e-10
3	FGFR1	VHL	-0.282223255889875	2.37442331509728e-10	1.7095847868700418e-8
4	FGFR1	VHL	-0.318350128642454	6.57792894263872e-13	4.736108838699879e-11
5	FGFR1	VHL	-0.140446498247311	0.00191166138430442	0.13763961966991822
6	FGFR1	VHL	-0.234634605248911	1.67217237689486e-7	1.2039641113642993e-5
7	FGFR1	VHL	-0.315938076973269	1.00010343858081e-12	7.200744757781832e-11
8	FGFR1	VHL	-0.212982079857569	2.16210057614423e-6	1.5567124148238454e-4
9	FGFR1	VHL	-0.354997354551715	7.0155702384232e-16	5.051210571664704e-14
10	FGFR1	VHL	-0.31663795227979	8.85968000585027e-13	6.378969604212195e-11
1	KRAS	PIK3CA	0.351005936219415	1.54577878719863e-15	1.1129607267830136e-13
2	KRAS	PIK3CA	0.44316105845848	8.50929434324643e-25	6.12669192713743e-23
3	KRAS	PIK3CA	0.494687241039188	2.31744660983333e-31	1.6685615590799978e-29
4	KRAS	PIK3CA	0.398977583637006	5.38878458946767e-20	3.879924904416723e-18
5	KRAS	PIK3CA	0.348206114255939	2.6724867778261e-15	1.9241904800347921e-13
6	KRAS	PIK3CA	0.303447109195355	8.24713053120539e-12	5.937933982467881e-10
7	KRAS	PIK3CA	0.325492865257337	1.8603113608895e-13	1.33942417984044e-11
8	KRAS	PIK3CA	0.230975154539455	2.62423180912605e-7	1.889446902570756e-5
9	KRAS	PIK3CA	0.334276577352937	3.7580202156439e-14	2.705774555263608e-12
10	KRAS	PIK3CA	0.262651655524839	4.13053464981184e-9	2.9739849478645246e-7
1	KRAS	PTEN	0.234853459942914	1.62732175473769e-7	1.1716716634111368e-5
2	KRAS	PTEN	-0.00344998684319404	0.939529890104622	1
3	KRAS	PTEN	0.317577278974333	7.52607752268247e-13	5.418775816331378e-11
4	KRAS	PTEN	0.254382430662252	1.29028332692573e-8	9.290039953865256e-7
5	KRAS	PTEN	0.289730167304457	7.46826120901015e-11	5.377148070487308e-9
6	KRAS	PTEN	0.365418488780089	8.45586367288099e-17	6.088221844474312e-15
7	KRAS	PTEN	0.225088176738176	5.33473971872693e-7	3.84101259748339e-5
8	KRAS	PTEN	0.333678892953157	4.19696951540484e-14	3.021818051091485e-12
9	KRAS	PTEN	0.167565887011255	2.06592773819729e-4	0.014874679715020487
10	KRAS	PTEN	0.344115058328777	5.88961287014097e-15	4.2405212665014985e-13
1	KRAS	RB1	0.294197557788644	3.69103999909858e-11	2.6575487993509778e-9
2	KRAS	RB1	0.341015551985253	1.06352399982027e-14	7.657372798705944e-13
3	KRAS	RB1	0.246731655856182	3.57376771263238e-8	2.5731127530953136e-6
4	KRAS	RB1	0.22186639867941	7.80252873412362e-7	5.617820688569007e-5
5	KRAS	RB1	0.183797225526835	4.57722313063422e-5	0.0032956006540566384
6	KRAS	RB1	0.269656610312824	1.52541265099782e-9	1.0982971087184304e-7
7	KRAS	RB1	0.371000542985796	2.6360893585285e-17	1.89798433814052e-15
8	KRAS	RB1	0.237011144349787	1.24291488790049e-7	8.948987192883529e-6
9	KRAS	RB1	0.317552560909459	7.55851107678219e-13	5.442127975283177e-11
10	KRAS	RB1	0.400356227341645	3.91014819329058e-20	2.8153066991692173e-18
1	KRAS	TP53	0.321356297480902	3.88160391807518e-13	2.7947548210141297e-11
2	KRAS	TP53	0.366495214100238	6.76524975617485e-17	4.870979824445892e-15
3	KRAS	TP53	0.258885517604554	6.97332949665619e-9	5.020797237592457e-7
4	KRAS	TP53	0.279213918249002	3.7390146981505e-10	2.6920905826683602e-8
5	KRAS	TP53	0.20194505865157	7.2298723091012e-6	5.205508062552864e-4
6	KRAS	TP53	0.455173237169637	3.14527889138483e-26	2.2646008017970777e-24
7	KRAS	TP53	0.186528319392175	3.50538038068864e-5	0.0025238738740958207
8	KRAS	TP53	-0.0675380252284246	0.137076291579484	1
9	KRAS	TP53	0.249345805584157	2.53271232369885e-8	1.8235528730631722e-6
10	KRAS	TP53	0.223796770088505	6.21722030039891e-7	4.476398616287215e-5
1	KRAS	VHL	-0.416612848725761	7.93869905370542e-22	5.715863318667903e-20
2	KRAS	VHL	-0.314810992353057	1.21480346492159e-12	8.746584947435449e-11
3	KRAS	VHL	-0.307273952214922	4.3670479329931e-12	3.144274511755032e-10
4	KRAS	VHL	-0.257375691353745	8.58245780571583e-9	6.179369620115397e-7
5	KRAS	VHL	-0.312405896596516	1.8346230893729e-12	1.320928624348488e-10
6	KRAS	VHL	-0.353799608583204	8.90280660230213e-16	6.410020753657533e-14
7	KRAS	VHL	-0.330189937549401	7.96009578892049e-14	5.731268968022753e-12
8	KRAS	VHL	-0.275093355670927	6.90132184046212e-10	4.968951725132727e-8
9	KRAS	VHL	-0.284358622256185	1.71468687093853e-10	1.2345745470757415e-8
10	KRAS	VHL	-0.238907298399401	9.78727005694975e-8	7.04683444100382e-6
1	PIK3CA	PTEN	0.370277912693494	3.0693549260931e-17	2.2099355467870316e-15
2	PIK3CA	PTEN	0.235341132158713	1.53151384552159e-7	1.1026899687755449e-5
3	PIK3CA	PTEN	0.204762587605344	5.34533796207969e-6	3.848643332697377e-4
4	PIK3CA	PTEN	0.38738838877172	7.5331751610572e-19	5.423886115961184e-17
5	PIK3CA	PTEN	0.376334253727741	8.47243120134452e-18	6.100150464968055e-16
6	PIK3CA	PTEN	0.399658180334342	4.60049985877861e-20	3.312359898320599e-18
7	PIK3CA	PTEN	0.453823134547639	4.58655599877295e-26	3.3023203191165237e-24
8	PIK3CA	PTEN	0.467194506114761	1.01460516458224e-27	7.305157184992128e-26
9	PIK3CA	PTEN	0.322885264946916	2.96151606668966e-13	2.132291568016555e-11
10	PIK3CA	PTEN	0.315113192361573	1.15317410813429e-12	8.302853578566887e-11
1	PIK3CA	RB1	0.379024230907616	4.74152787656205e-18	3.413900071124676e-16
2	PIK3CA	RB1	0.290187246492438	6.95263566784304e-11	5.0058976808469885e-9
3	PIK3CA	RB1	0.289406591516527	7.85562764802566e-11	5.656051906578475e-9
4	PIK3CA	RB1	0.359335544209117	2.93513673005074e-16	2.113298445636533e-14
5	PIK3CA	RB1	0.367216758252858	5.82319453515975e-17	4.19270006531502e-15
6	PIK3CA	RB1	0.103343651705028	0.0226974050205927	1
7	PIK3CA	RB1	0.280489928355594	3.08625365672981e-10	2.222102632845463e-8
8	PIK3CA	RB1	0.17597288598732	9.62410852946085e-5	0.006929358141211811
9	PIK3CA	RB1	0.16305717935796	3.06680115472678e-4	0.022080968314032817
10	PIK3CA	RB1	0.299611027591256	1.54544202245713e-11	1.1127182561691336e-9
1	PIK3CA	TP53	0.481503587484178	1.42006931664444e-29	1.0224499079839967e-27
2	PIK3CA	TP53	0.376596795231238	8.00768995837756e-18	5.765536770031843e-16
3	PIK3CA	TP53	0.335820129671119	2.82210190677692e-14	2.0319133728793822e-12
4	PIK3CA	TP53	0.367257632837767	5.7738735767206e-17	4.1571889752388326e-15
5	PIK3CA	TP53	0.421022050511565	2.65792241694078e-22	1.9137041401973614e-20
6	PIK3CA	TP53	0.286337476010609	1.26502165119485e-10	9.10815588860292e-9
7	PIK3CA	TP53	0.405582952679479	1.14324531632606e-20	8.2313662775476315e-19
8	PIK3CA	TP53	0.272579014121838	9.98119276236431e-10	7.186458788902303e-8
9	PIK3CA	TP53	0.175568583461275	9.99240626136586e-5	0.007194532508183419
10	PIK3CA	TP53	0.54480254425154	6.49501253671536e-39	4.676409026435059e-37
1	PIK3CA	VHL	-0.468017128693276	7.9811277464655e-28	5.74641197745516e-26
2	PIK3CA	VHL	-0.453785483730306	4.6349489469714e-26	3.337163241819408e-24
3	PIK3CA	VHL	-0.401469095031142	3.01490474616876e-20	2.1707314172415072e-18
4	PIK3CA	VHL	-0.412274280979558	2.29368416284441e-21	1.651452597247975e-19
5	PIK3CA	VHL	-0.3791043745692	4.65984731966252e-18	3.3550900701570146e-16
6	PIK3CA	VHL	-0.273098463258156	9.25145016541887e-10	6.661044119101587e-8
7	PIK3CA	VHL	-0.398274168848035	6.3432656456125e-20	4.5671512648410006e-18
8	PIK3CA	VHL	-0.374210349166769	1.33474195350189e-17	9.610142065213607e-16
9	PIK3CA	VHL	-0.347788217359118	2.89868539609187e-15	2.0870534851861466e-13
10	PIK3CA	VHL	-0.280372740466173	3.14124618870848e-10	2.2616972558701057e-8
1	PTEN	RB1	0.0951784587990247	0.0359397205018325	1
2	PTEN	RB1	-0.0657997618281903	0.147500392193416	1
3	PTEN	RB1	0.38775798483762	6.93652965809988e-19	4.994301353831914e-17
4	PTEN	RB1	0.159316570385237	4.22367500340099e-4	0.030410460024487128
5	PTEN	RB1	0.0588485226333233	0.19527829653973	1
6	PTEN	RB1	0.342987057219865	7.30843893084826e-15	5.262076030210747e-13
7	PTEN	RB1	0.227277755319663	4.10661148181216e-7	2.9567602669047554e-5
8	PTEN	RB1	0.267885763450483	1.96760635407519e-9	1.4166765749341368e-7
9	PTEN	RB1	0.153275378646183	6.97979810715069e-4	0.05025454637148497
10	PTEN	RB1	0.295393023784166	3.05024759729983e-11	2.1961782700558774e-9
1	PTEN	TP53	0.137015305087808	0.00246938319460973	0.17779559001190057
2	PTEN	TP53	0.276889849911132	5.2896705578778e-10	3.808562801672016e-8
3	PTEN	TP53	0.453795204693751	4.62240639830333e-26	3.328132606778398e-24
4	PTEN	TP53	0.148897118955996	9.93305177759769e-4	0.07151797279870337
5	PTEN	TP53	0.217501214982903	1.29431469412363e-6	9.319065797690135e-5
6	PTEN	TP53	0.390448245362953	3.79250182273088e-19	2.7306013123662335e-17
7	PTEN	TP53	0.326107721665036	1.66605012845142e-13	1.1995560924850225e-11
8	PTEN	TP53	0.256356325370059	9.86659017251743e-9	7.10394492421255e-7
9	PTEN	TP53	0.178934563918514	7.29098102306503e-5	0.0052495063366068215
10	PTEN	TP53	0.305435919866084	5.93347671967375e-12	4.2721032381650996e-10
1	PTEN	VHL	-0.0391740892208573	0.388843971601009	1
2	PTEN	VHL	0.162183308322577	3.30696611099438e-4	0.023810155999159536
3	PTEN	VHL	-0.0971262214172138	0.0322952573264731	1
4	PTEN	VHL	0.0102582914030556	0.82153447191148	1
5	PTEN	VHL	-0.0346545489817633	0.445919553349268	1
6	PTEN	VHL	-0.227293753956616	4.09872845573642e-7	2.9510844881302222e-5
7	PTEN	VHL	-0.104303558244832	0.0214612937902897	1
8	PTEN	VHL	-0.231045730729024	2.6017048259203e-7	1.8732274746626162e-5
9	PTEN	VHL	-0.0289520300538678	0.52428819726751	1
10	PTEN	VHL	-0.124671158145623	0.00592155674078989	0.4263520853368721
1	RB1	TP53	0.419994287838715	3.43509482142737e-22	2.4732682714277062e-20
2	RB1	TP53	0.489483521591609	1.20161889891513e-30	8.651656072188936e-29
3	RB1	TP53	0.497260021188288	1.01640752209329e-31	7.318134159071688e-30
4	RB1	TP53	0.522268898149558	2.31404368658882e-35	1.6661114543439505e-33
5	RB1	TP53	0.45505500313982	3.25113812852695e-26	2.340819452539404e-24
6	RB1	TP53	0.50296268350082	1.59499035009707e-32	1.1483930520698905e-30
7	RB1	TP53	0.415786517871075	9.72812930880959e-22	7.004253102342905e-20
8	RB1	TP53	0.141261555279477	0.00179738296395343	0.12941157340464696
9	RB1	TP53	0.541320671918135	2.39350207521083e-38	1.7233214941517975e-36
10	RB1	TP53	0.411795958191125	2.57587451790565e-21	1.854629652892068e-19
1	RB1	VHL	-0.413503928793255	1.70066270412598e-21	1.2244771469707057e-19
2	RB1	VHL	-0.398220914400127	6.42196368327129e-20	4.623813851955328e-18
3	RB1	VHL	-0.388217904008662	6.25871771660651e-19	4.506276755956687e-17
4	RB1	VHL	-0.373055058290556	1.70670197144402e-17	1.2288254194396945e-15
5	RB1	VHL	-0.366722745289913	6.45306249451897e-17	4.646204996053658e-15
6	RB1	VHL	-0.408838318194782	5.25672776903919e-21	3.784843993708217e-19
7	RB1	VHL	-0.455895754677554	2.56853231569917e-26	1.8493432673034022e-24
8	RB1	VHL	-0.343532299518216	6.58509401338231e-15	4.741267689635263e-13
9	RB1	VHL	-0.381678311166295	2.66003674193978e-18	1.9152264541966416e-16
10	RB1	VHL	-0.451259661861718	9.34427887539832e-26	6.72788079028679e-24
1	TP53	VHL	-0.273427689797443	8.81608241548426e-10	6.347579339148667e-8
2	TP53	VHL	-0.30096821792747	1.23883762940096e-11	8.919630931686912e-10
3	TP53	VHL	-0.154370098047073	6.38102524968109e-4	0.045943381797703846
4	TP53	VHL	-0.23816992658527	1.07429395601894e-7	7.734916483336368e-6
5	TP53	VHL	-0.132459857265974	0.00343888785328649	0.2475999254366273
6	TP53	VHL	-0.261780793682422	4.66569168770583e-9	3.359298015148198e-7
7	TP53	VHL	-0.175132852444865	1.04041631539515e-4	0.007490997470845079
8	TP53	VHL	-0.0423574554017419	0.351439352742319	1
9	TP53	VHL	-0.124705110463297	0.00590791135521401	0.42536961757540875
10	TP53	VHL	-0.200290224457953	8.61615016090548e-6	6.203628115851945e-4
